# Supplementary material for: The Pid Family Has Been Diverged into Xian and Geng Type Resistance Genes against Rice Blast Disease
Source: Genes (Basel). 2022 May 17;13(5):891. doi: 10.3390/genes13050891 (PMC9141787; doi:10.3390/genes13050891)
Supplement: Supplementary file 1 [file genes-13-00891-s001.zip]

Archive with 11 entries (10 files):
- genes-1711621-supplementary/
- genes-1711621-supplementary/Figure S1. Pid2 CDS.pptx
- genes-1711621-supplementary/Figure S2. Pid2 identities in GD-HLJ.pptx
- genes-1711621-supplementary/Figure S3. Pid3 CDS.pptx
- genes-1711621-supplementary/Figure S4. Pid3 identities in GD-HLJ.pptx
- genes-1711621-supplementary/Figure S5. Pid4 CDS.pptx
- genes-1711621-supplementary/Figure S6. Pid4 identities in GD-HLJ.pptx
- genes-1711621-supplementary/Figure S7. Pid transgenic plants.pptx
- genes-1711621-supplementary/Figure S8. Haplotype structures.pptx
- genes-1711621-supplementary/Table S1. Primers & Markers.pdf
- genes-1711621-supplementary/Table S2. A list of cvs, New.xlsx
