# Supplementary material for: The Pid Family Has Been Diverged into Xian and Geng Type Resistance Genes against Rice Blast Disease
Source: Genes (Basel). 2022 May 17;13(5):891. doi: 10.3390/genes13050891 (PMC9141787; doi:10.3390/genes13050891)
Supplement: Supplementary file 1 [file genes-13-00891-s001.zip › genes-1711621-supplementary/Table S2. A list of cvs, New.xlsx]

## Sheet: Sheet1
Table S2. Two sets of rice cultivars for control and three panels of rice cultivars for allele mining used in the present study.
Cultivar code a	Lab lot	Cultivar name	Original place	Cultiver type b	O. sativa sub-species	Genotype
The larger set of control cultivars for marker development (4 Xian cvs; 4 Geng cvs)
CK1	Q2502	Digu (DIG)	Fujian, China	M	Xian (indica)	d2, d3, d4
CK2	Q1350	Tetep (TTP)	Vietnam	L	Xian	d2, d3
CK3	Q2470	Zhenshan 97 (ZS97)	Jiangxi, China	M	Xian	d2, d3
CK4	Q2443	Nipponbare (NPB)	Japan	M	Geng (japonica)	d4
CK5	Q2412	Shennong 265 (SN265)	Liaoning, China	M	Geng	d4
CK6	Q1047	CO39	India	M	Xian	d2, d3, d4
CK7	Q160	Tadukan (TDK)	The Philippines	L	Xian	d2, d3
CK8	Q91	Koshihikari (KSH)	Japan	M	Geng	d4
The smaller set of control cultivars for allele mining (4 Xian cvs; 2 Geng cvs)
CK1	Q2502	Digu (DIG)	Fujian, China	M	Xian	d2, d3, d4
CK2	Q1350	Tetep (TTP)	Vietnam	L	Xian	d2, d3
CK3	Q2470	Zhenshan 97 (ZS97)	Jiangxi, China	M	Xian	d2, d3
CK4	Q2443	Nipponbare (NPB)	Japan	M	Geng	d4
CK5	Q2412	Shennong 265 (SN265)	Liaoning, China	M	Geng	d4
CK6	Q1047	CO39	India	M	Xian	d2, d3, d4
The regular panel for allele mining (30 Xian cvs; 30 Geng cvs)
CV1	Q719	Liushizao	Anhui, China	L	Xian	d2, d3
CV2	Q720	Qiuqianbai	Anhui, China	L	Xian	d2, d3, d4
CV3	Q721	Leihuzhan	Anhui, China	L	Xian	d2, d3
CV4	Q723	Jinxibai	Jiangxi, China	L	Xian	d2, d3, d4
CV5	Q724	Jiefangxian	Jiangxi, China	L	Xian	d2, d3
CV6	Q725	Sanbaili	Jiangxi, China	L	Xian	d2, d3
CV7	Q728-2	Aimi	Jiangxi, China	L	Xian	d2, d3
CV8	Q734	Yizhixiang	Fujian, China	L	Xian	d2, d3, d4
CV9	Q735	Yanshuichi	Fujian, China	L	Xian	d2, d3, d4
CV10	Q736	Shuyazhan	Guangdong, China	L	Xian	d2, d3, d4
CV11	Q737	Simiao	Guangdong, China	L	Xian	d2, d3, d4
CV12	Q740	Nanxiongzaoyouzhan	Guangdong, China	L	Xian	d2, d3, d4
CV13	Q742	Heidu 4	Guangdong, China	L	Xian	d2, d3
CV14	Q743	Chikenuo	Guangdong, China	L	Xian	d2, d3, d4
CV15	Q746	Hengxianliangchunzuogu	Guangxi, China	L	Xian	d2, d3
CV16	Q1162	IR8	IRRI	M	Xian	d2, d3
CV17	Q2352	IR64 (W8)	IRRI	M	Xian	d2, d3
CV18	Q2470	Zhenshan 97	Jiangxi, China	M	Xian	d2, d3
CV19	Q1366	93-11	Jiangsu, China	M	Xian	d2, d3
CV20	Q404	R207 (Xianhui 207)	Fujian, China	M	Xian	d2, d3, d4
CV21	Q411	Lu28S	Hunan, China	M	Xian	d2, d3, d4
CV22	Q414	Yuzhenxiang	Hunan, China	M	Xian	d2, d3
CV23	Q415	Xiangwanxian 17	Hunan, China	M	Xian	d2, d3
CV24	Q417	Y58S	Hunan, China	M	Xian	d2, d3
CV25	Q2414	HR2527, Shuhui 527	Sichuan, China	M	Xian	d2, d3
CV26	Q2415	HR2602, Luhui 602	Sichuan, China	M	Xian	d2, d3
CV27	Q2416	HR2725, Mianhui 725	Sichuan, China	M	Xian	d2, d3
CV28	Q2426	R507	Jiangsu, China	M	Xian	d2, d3
CV29	Q2523	Tianfeng B	Guangdong, China	M	Xian	d2, d3, d4
CV30	Q2634	R217	Anhui, China	M	Xian	d2, d3, d4
CV31	Q701	Funingzipijingzi	Hebei, China	L	Geng	d4
CV32	Q702	Longhuamaohulu	Hebei, China	L	Geng	d4
CV33	Q703	Gaoyangdiandaodahongmang	Hebei, China	L	Geng	d4
CV34	Q704	Shuiyuan300li	Hebei, China	L	Geng	d4
CV35	Q705	Yelicanghua	Hebei, China	L	Geng	d4
CV36	Q706	Zhonglou 1	Shanxi, China	L	Geng	d4
CV37	Q707	Weiguo	Liaoning, China	L	Geng	d4
CV38	Q708-1	Dandongludao	Liaoning, China	L	Geng	d4
CV39	Q709	Xingguo	Jilin, China	L	Geng	d4
CV40	Q711	Baimaodao	Heilongjiang, China	L	Geng	d4
CV41	Q712	Muxiqiu	Shanghai, China	L	Geng	d4
CV42	Q713	Laohuzhong	Shanghai, China	L	Geng	d4
CV43	Q716	Baigedao	Jiangsu, China	L	Geng	d2, d3, d4
CV44	Q717	Cunsanli	Jiangsu, China	L	Geng	d4
CV45	Q718	Tieganwu	Zhejiang, China	L	Geng	d2, d3
CV46	Q1	Shin 2	Japan	M	Geng	d4
CV47	Q2	Aichi Asahi	Japan	M	Geng	d4
CV48	Q3	Fujisaka 5	Japan	M	Geng	d4
CV49	Q85	Sasanishiki	Japan	M	Geng	d4
CV50	Q2319	Zhonghua 11	Beijing, China	M	Geng	d2, d3, d4
CV51	Q2412	Shennong 265	Liaoning, China	M	Geng	d4
CV52	Q2413	Shennong 606	Liaoning, China	M	Geng	d2, d3
CV53	Q2455	Longjing 24	Heilongjiang, China	M	Geng	d4
CV54	Q2599	Longjing 58	Heilongjiang, China	M	Geng	d4
CV55	Q2603	Longken 202	Heilongjiang, China	M	Geng	d4
CV56	Q2604	Longken 227	Heilongjiang, China	M	Geng	d4
CV57	Q2607	Kendao 31	Heilongjiang, China	M	Geng	d4
CV58	Q2609	Kendao 41	Heilongjiang, China	M	Geng	d4
CV59	Q2612	Suijing 18	Heilongjiang, China	M	Geng	d4
CV60	Q2613	Suijing 23	Heilongjiang, China	M	Geng	d4
Additional Xian panel for allele mining (S44-4=40 cvs)
CV61	Q166	Dijiaowujian	Taiwan, China	L	Xian	d2, d3
CV62	Q181	Guangchangai	Guangdong, China	L	Xian	d2, d3
CV63	Q747	Aizaizhan	Guangxi, China	L	Xian	d2, d3, d4
CV64	Q732	Lucaihao	Fujian, China	L	Xian	d2, d3
CV65	Q864	Guangluai 4	Guangdong, China	L	Xian	d2, d3
CV66	Q865	Aijiaonante	Guangdong, China	L	Xian	d2, d3
CV67	Q869	Nanjing 11	Jiangsu, China	L	Xian	d2, d3
CV68	Q898	Xiangzaoxian 7	Hunan, China	L	Xian	d2, d3
CV69	Q2374	Taichung Native 1	Taiwan, China	L	Xian	d2, d3
CV70	Q200	Taizhong 65	Taiwan, China	L	Xian	d4
CV71 (repeated)	Q1162	IR8	IRRI	M	Xian	d2, d3
CV72	Q1231	IR24	IRRI	M	Xian	d2, d3
CV73	Q30	IR 36	IRRI	M	Xian	d2, d3
CV74 (repeated)	Q2352	IR64 (W8)	IRRI	M	Xian	d2, d3
CV75	Q160	Tadukan	The Philippines	M	Xian	d2, d3
CV76	Q162	TKM 6	India	M	Xian	d2, d3, d4
CV77	Q32	Gumeizao 4	Sichuan, China	M	Xian	d2, d3, d4
CV78	Q2424	Minghui 63	Fujian, China	M	Xian	d2, d3
CV79	Q2425	Peiai 64	Hunan, China	M	Xian	d2, d3
CV80 (repeated)	Q2470	Zhenshan 97B	Jiangxi, China	M	Xian	d2, d3
CV81	Q1360	Zhenzhuai 11	Guangdong, China	L	Xian	d2, d3
CV82	Q1349	Qingliuai	Guangdong, China	M	Xian	d2, d3
CV83	Q1458	Zhaiyeqing 8	Guangdong, China	M	Xian	d2, d3
CV84	Q33	Guichao 2	Guangdong, China	M	Xian	d2, d3
CV85	Q1358	Sanhuangzhan 2	Guangdong, China	M	Xian	d2, d3
CV86	Q1359	Erbazhan	Guangdong, China	M	Xian	d2, d3
CV87	Q2419	Moliruanzhan	Guangdong, China	M	Xian	d2, d3, d4
CV88	Q2429	Yuexiuzhan	Guangdong, China	M	Xian	d2, d3
CV89	Q2454	Teqing 2	Guangdong, China	M	Xian	d2, d3
CV90	Q2472	Huahangsimiao	Guangdong, China	M	Xian	d2, d3
CV91	Q2473	Hanghui 7	Guangdong, China	M	Xian	d2, d3
CV92	Q2474	Taifengzhan	Guangdong, China	M	Xian	d2, d3
CV93	Q2475	Hanghui 179	Guangdong, China	M	Xian	d2, d3
CV94	Q2476	Yexianzhan 8	Guangdong, China	M	Xian	d2, d3
CV95	Q2477	Yuexiangzhan	Guangdong, China	M	Xian	d2, d3
CV96	Q2517	Yueluzhan	Guangdong, China	M	Xian	d2, d3
CV97	Q2518	Texianzhan 13	Guangdong, China	M	Xian	d2, d3
CV98	Q2520	Yuexinsimiao	Guangdong, China	M	Xian	d2, d3
CV99	Q2521	Yuefengzhan	Guangdong, China	M	Xian	d2, d3
CV100	Q2522	Zhongerruanzhan	Guangdong, China	M	Xian	d2, d3
CV101 (repeated)	Q2523	Tianfeng B	Guangdong, China	M	Xian	d2, d3, d4
CV102	Q2578	Yuehesimiao	Guangdong, China	M	Xian	d2, d3, d4
CV103	Q2417	Huanghuazhan	Guangdong, China	M	Xian	d2, d3
CV104	Q2436	Yuejingsimiao 2	Guangdong, China	M	Xian	d2, d3, d4
Additional Geng panel for allele mining (28 cvs)
CV105	Q2597	Longjing 21	Heilongjiang, China	M	Geng	d4
CV106	Q2598	Longjing 31	Heilongjiang, China	M	Geng	d4
CV107	Q2600	Longjing 66	Heilongjiang, China	M	Geng	d4
CV108	Q2601	Longjing 64	Heilongjiang, China	M	Geng	d4
CV109	Q2602	Longken 201	Heilongjiang, China	M	Geng	d4
CV110	Q2605	Longken 257	Heilongjiang, China	M	Geng	d4
CV111	Q2606	Kendao 30	Heilongjiang, China	M	Geng	d4
CV112	Q2608	Kendao 34	Heilongjiang, China	M	Geng	d4
CV113	Q2610	Guruntianxiang	Heilongjiang, China	M	Geng	d4
CV114	Q2611	Guruntianxiang 2	Heilongjiang, China	M	Geng	d4
CV115	Q2614	Longqingdao 5	Heilongjiang, China	M	Geng	d4
CV116	Q2615	Longguangyou 13	Heilongjiang, China	M	Geng	d4
CV117	Q2616	Longyang 11	Heilongjiang, China	M	Geng	d4
CV118	Q2617	Fujing 188	Heilongjiang, China	M	Geng	d4
CV119	Q2618	He 1045	Heilongjiang, China	M	Geng	d4
CV120	Q2619	Jinghuaxiang	Heilongjiang, China	M	Geng	d4
CV121	Q2620	Haxiangdao 3	Heilongjiang, China	M	Geng	d4
CV122	Q2621	Pujingdao	Heilongjiang, China	M	Geng	d4
CV123	Q2622	Jiahe 1	Heilongjiang, China	M	Geng	d4
CV124	Q2623	Xiaolidao	Heilongjiang, China	M	Geng	d4
CV125	Q2624	Runxiangdao	Heilongjiang, China	M	Geng	d4
CV126	Q2625	Beidao 6	Heilongjiang, China	M	Geng	d4
CV127	Q2626	Daohuaxiang 7	Heilongjiang, China	M	Geng	d4
CV128	Q2627	Shashani	Heilongjiang, China	M	Geng	d4
CV129	Q2628	Zhongnongxiangjing 1	Heilongjiang, China	M	Geng	d4
CV130	Q2629	Shuijingxiang	Heilongjiang, China	M	Geng	d4
CV131	Q2630	Hongyuan 5290	Heilongjiang, China	M	Geng	d4
CV132	Q2445	Kuuiku 131	Japan	M	Geng	d4
a All CKs as well as the repeated CVs were exculuded for statistical analysis.
b L, landrace; M, modern cultivars .
